# Supplementary material for: TRIAGE: Trustworthy Reporting and Assessment for Clinical Gain and Effectiveness of AI Models
Source: Diagnostics (Basel). 2026 Feb 25;16(5):666. doi: 10.3390/diagnostics16050666 (PMC12984829; doi:10.3390/diagnostics16050666)
Supplement: Supplementary file 1 [file diagnostics-16-00666-s001.zip]

Archive with 2 entries (2 files):
- Supplementary File S1.pdf
- Table S1.xlsx
