# Supplementary material for: TRIAGE: Trustworthy Reporting and Assessment for Clinical Gain and Effectiveness of AI Models
Source: Diagnostics (Basel). 2026 Feb 25;16(5):666. doi: 10.3390/diagnostics16050666 (PMC12984829; doi:10.3390/diagnostics16050666)
Supplement: Supplementary file 1 [file diagnostics-16-00666-s001.zip › Table S1.xlsx]

## Sheet: Sheet1
#No	reference	titles
1	ISO/IEC TR 24029-1:2021 (Robustness of Neural Networks)	4.1.2 Typical workflow to assess robustness
		5.2 Robustness metrics available using statistical methods (+ all subsections):
		5.2.2.1 Root mean square error or root mean square deviation of performance measures for interpolation
		5.2.2.2 Max error of performance measures for interpolation
		5.2.2.3 Actual/predicted correlation of performance measures for interpolation
		5.2.3.1 General notions and associated basic metrics of performance measures for classification (FP, FN , ...)
		5.2.3.2.1 Precision recall curve of performance measures for classification
		5.2.3.2.2 Receiver operating characteristic (ROC) of performance measures for classification
		5.2.3.3 Lift curve of performance measures for classification
		5.2.3.4 Area under curve of performance measures for classification
		5.2.3.5 Balanced accuracy of performance measures for classification
		5.2.3.6 Micro average and macro average of performance measures for classification
		5.2.3.7 Matthews correlation coefficient (MCC) of performance measures for classification
		5.2.3.8 Confusion matrix and associated metrics of performance measures for classification
		5.2.4.1 Hinge loss
		5.2.4.2 Cohen’s kappa
		6.2.3 Maximum stable space for perturbation resistance + Annex A which is about kinds of perturbations
		6.3.1 Using uncertainty analysis to prove interpolation stability
		6.3.2 Using solver to prove a maximum stable space property
		6.3.3 Using optimization techniques to prove a maximum stable space property
		6.3.4 Using abstract interpretation to prove a maximum stable space property + Annex B (explanation)
		7.3 A posteriori testing
		7.4 Benchmarking of neural networks
2	ISO/IEC DIS 24029-2:2022 (Robustness of Neural Networks - Methodology for the use of formal methods)	5.3.2 Stability criterion
		5.4.2 Sensitivity criterion
		5.5.2 Relevance criterion
		5.6.2 Reachability criterion
		6.1.1.2 Applicability of formal methods on Piecewise linear neural networks (PLNNs) formal verification of robustness as a mixed integer linear program (MIP) Fast-Lin – Fast-Lip, CROWN and formal safety analysis
		6.1.1.3 Applicability of formal methods on Binarized neural networks (BNNs) Boolean satisfiability and integer linear programming
		6.1.1.4 Applicability of formal methods on Recurrent neural networks (RNNs) shadow model approximating in RNN
		6.1.1.5 Applicability of formal methods on Transformer networks (TNNs)
		6.1.2.2 Applicability of formal methods on neural networks whit Image data input
		6.1.2.3 Applicability of formal methods on neural networks with Time series data input
		6.1.2.4 Applicability of formal methods on neural networks with Natural language data input
		6.1.2.5 Applicability of formal methods on neural networks with Graph data input
		6.1.2.6 Applicability of formal methods on neural networks with Tabular data input
		6.2.1.1 Applicability of Complete vs. incomplete formal methods on neural networks
		6.2.1.2 Applicability of Deterministic vs. non-deterministic formal methods on neural networks
		6.2.1.3 Applicability of White-box (model aware) vs. black-box (model unaware) formal methods on neural networks
		6.2.1.4 Applicability of Real vs. computer arithmetic formal methods on neural networks (rounding error handling)
		6.2.2 Applicability of Solver formal methods on neural networks
3	ISO/IEC TS 4213:2022 (Assessment of machine learning classification performance)	6.2.3, 6.3.3(Binary), 6.4.2(Multi-class) Accuracy
		6.2.2, 6.3.2(Binary) Confusion Matrix
		6.2.4, 6.3.4(Binary) Precision/ Recall / True Positive Rate (TPR)/ Specificity(TNR)
		6.2.5, 6.3.4(Binary) F1 Score
		6.2.6, 6.3.4(Binary) Fβ Score
		6.2.7, 6.3.5(Binary), 6.4.4(Multi-class), 6.5.5(Multi-label ) Kullback-Leibler Divergence (KL)
		6.3.6(Binary) Receiver Operating Characteristic (ROC) Curve/ Area Under ROC Curve (AUROC)
		6.3.7(Binary) Precision Recall Curve (PRC)/ Area Under PRC (AUPRC)
		6.3.8(Binary) Cumulative Response Curve (CRC)
		6.3.9(Binary) Lift Curve
		6.4.3(Multi-class) Macro-average Metrics/ Weighted-average Metrics/ Micro-average Metrics
		6.5.2(Multi-label) Hamming Loss
		6.5.3(Multi-label) Exact Match Ratio
		6.5.4(Multi-label) Jaccard Index
		6.5.5(Multi-label) Distribution difference or distance metrics
		6.6.2 Classification Latency
		6.6.3 Classification Throughput
		6.6.4 Classification Efficiency
		6.6.5 Energy Consumption
		7.2 Paired Student’s t-test
		7.3 Analysis of Variance (ANOVA)
		7.4 Kruskal-Wallis Test
		7.5 Chi-squared Test
		7.6 Wilcoxon Signed-ranks Test
		7.7 Fisher’s Exact Test
		7.8 Central Limit Theorem (CLT)
		7.9 McNemar Test
		7.10 Accommodating multiple comparisons (7.10.2 Bonferroni Correction & 7.10.3 False Discovery Rate (FDR))
		Annex D Cause-specific Mortality Fraction (CSMF)
4	Collins G, et all. TRIPOD+AI statement: updated guidance for reporting clinical prediction models that use regression or machine learning methods. 2023. doi: 10.1136/bmj-2023-078378 & TRIPOD+AI Expanded Checklist (Explanation & Elaboration Light)	TRIPOD+AI Statement (main items and sub-items in the checklist (27 items, 52 sub-items))
		Item 9a, Predictors Section (initial predictors)
		Item 11 and 20b, Missing Data and Participants Sections (missing values for each predictor)
		handeling of missing data
		Item 8a and 23a, Outcome and Model Performance Sections (time-horizons or time-points for outcome prediction)
		Irem 9b, in prognosis studies (like event based models) must be reported when and who measure performance metrics of models (for example, if we want to evaluate model for event 1, all measurment metrics most be related to event 1)
		Item 8b and 9c, Outcome and Predictors Sections (outcome or predictor assessors)
		subject based evaluation (like Leave-one-subject-out (LOSO) in image or tabular input data)
		Item 12e, Analytical Methods Section (performance measures and plots)
		calibration plots (in linear based models)
		Item 10, Sample Size Section (sample sizes for development and evaluation)
		Item 20a, Participants Section (participants with and without the outcome)
		Item 21, Model Development Section (participants and outcome events in each analysis)
		Item 23a, Model Performance Section (key subgroups for performance evaluation)
		Item 22, Model Specification Section (developed models)
		Item 23b, Model Performance Section (clusters in heterogeneity analysis)
		confidence intervals
		Discussion, Paragraphs 3 and 4 (fairness-related items (12 items: 3c, 5a, 7, 8a, 8b, 9c, 12f, 14, 20b, 23a, 25, 26))
		Discussion, Paragraph 6 (open science sub-items (6 sub-items:18 a-f))
5	Lekadir K, et all. FUTURE-AI: international consensus guideline for trustworthy and deployable artificial intelligence in healthcare. 2024. doi:10.1136/bmj-2024-081554	Fairness 3: Evaluate fairness (fairness metrics and mitigation measures to correct for any identified biases to verify their impact on both the tool’s fairness and the model’s accuracy) group fairness, statistical parity, mitigation measures (data resampling, bias free representations)
		Universality 3: Evaluate using external datasets and/or multiple sites
		Universality 4: Evaluate local clinical validity
		Traceability 3: Implement continuous quality control missing or out-of-range input variables, inconsistent data formats or units, incorrect annotations or data preprocessing, data cleaning
		Traceability 4: Implement periodic auditing and updating
		Traceability 5: Implement AI logging
		Robustness 3: Evaluate robustness regularisation, data augmentation, data harmonisation, or domain adaptation.
		General 3: Implement measures to address AI risks (measures to enhance robustness to real world variations)
		General 4: Define an adequate AI evaluation plan (adequate test data to assess each dimension of trustworthy AI)
